# Supplementary material for: HUWE1 and TRIP12 Collaborate in Degradation of Ubiquitin-Fusion Proteins and Misframed Ubiquitin
Source: PLoS One. 2012 Nov 27;7(11):e50548. doi: 10.1371/journal.pone.0050548 (PMC3507821; doi:10.1371/journal.pone.0050548)
Supplement: Table S1 — Statistical analyses of the siRNA screens. P-values of the three individual screens combined to a common p-value based on Fisher’s probability test for all library targets. (XLS) [file pone.0050548.s003.xls]

## Sheet: Ark1
Gene Symbol	Full Gene Name and Function	X total Well	nHits For Group run1	n Hits For Group run2	n Hits For Group run3	p run1	p run2	p run3	p Fisher Method
PSMD14	proteasome (prosome, macropain) 26S subunit, non-ATPase, 14	3	2	2	2	2.08224e-06	6.24428e-06	2.08224e-06	2.07595e-14
HUWE1	HECT, UBA and WWE domain containing 1	3	3	1	1	2.48494e-06	0.100717	0.0589099	2.67772e-06
PSMD7	proteasome (prosome, macropain) 26S subunit, non-ATPase, 7 (Mov34 homolog)	3	0	1	1	1	0.00353149	0.00529411	0.00133028
USP9X	ubiquitin specific protease 9, X-linked (fat facets-like, Drosophila)	3	1	2	1	0.0503958	0.00489421	0.0808079	0.00140304
UBE2L3	ubiquitin-conjugating enzyme E2L 3	3	1	2	1	0.0314845	0.00752941	0.0841463	0.00140401
WSB1	WD repeat and SOCS box-containing 1	3	1	0	1	0.0401114	1	0.00705465	0.0120393
FBXL21	F-box and leucine-rich repeat protein 21	3	0	1	1	1	0.0158262	0.0210643	0.0136869
TRAF3	TNF receptor-associated factor 3	3	0	0	2	1	1	0.000477217	0.0180817
BRCC2	BRCC2	3	0	2	1	1	0.00702474	0.0741066	0.0193352
RNF187	ring finger protein 187	3	0	0	2	1	1	0.000670345	0.0234682
RNF169	ring finger protein 169	3	0	0	2	1	1	0.000779044	0.0263098
C13orf7	chromosome 13 open reading frame 7	3	1	1	0	0.0280194	0.029753	1	0.0276954
USP41	ubiquitin specific protease 41	3	0	0	2	1	1	0.000836419	0.0277647
MGC48332	membrane-associated ring finger (C3HC4) 3	3	0	0	2	1	1	0.000895807	0.0292413
HECTD1	HECT domain containing 1	3	2	0	0	0.00102061	1	1	0.0322567
TRAF2	TNF receptor-associated factor 2	3	0	0	2	1	1	0.00102061	0.0322567
FBXO42	F-box protein 42	3	0	1	1	1	0.0262837	0.0401114	0.0330513
CBLL1	Cas-Br-M (murine) ecotropic retroviral transforming sequence-like 1	3	1	1	0	0.0349415	0.0418306	1	0.0421488
RNF19	ring finger protein 19	3	0	0	2	1	1	0.0015205	0.0433958
BFAR	bifunctional apoptosis regulator	3	1	1	0	0.029753	0.104008	1	0.0726332
SBBI54	SBBI54	3	0	1	1	1	0.0401114	0.0791356	0.0739579
BDKRB2	bradykinin receptor B2	3	0	1	1	1	0.0503958	0.0707438	0.0802946
ANAPC11	APC11 anaphase promoting complex subunit 11 homolog (yeast)	3	0	1	1	1	0.117088	0.0314845	0.0822093
20D7-FC4	F-box protein 46	3	0	0	2	1	1	0.00396911	0.0865874
RNF111	ring finger protein 111	3	1	0	0	0.00529411	1	1	0.105755
USP5	ubiquitin specific protease 5 (isopeptidase T)	3	0	2	0	1	0.00546497	1	0.108088
ASB17	ankyrin repeat and SOCS box-containing 17	3	0	1	1	1	0.075785	0.075785	0.111829
MGRN1	mahogunin, ring finger 1	3	0	1	1	1	0.0957673	0.0690594	0.123092
ASB5	ankyrin repeat and SOCS box-containing 5	3	0	1	0	1	0.00705465	1	0.128574
FBXL18	F-box and leucine-rich repeat protein 18	3	1	0	0	0.00705465	1	1	0.128574
PEX12	peroxisomal biogenesis factor 12	3	0	1	1	1	0.133258	0.0538076	0.129988
ASB6	ankyrin repeat and SOCS box-containing 6	3	1	0	0	0.00881311	1	1	0.149163
LOC345930	-	3	0	1	0	1	0.00881311	1	0.149163
BDKRB1	bradykinin receptor B1	3	0	1	0	1	0.0105695	1	0.168055
FBXL14	F-box and leucine-rich repeat protein 14	3	1	0	0	0.0105695	1	1	0.168055
C20orf18	chromosome 20 open reading frame 18	3	0	1	0	1	0.0123238	1	0.185592
WWP1	WW domain containing E3 ubiquitin protein ligase 1	3	1	0	0	0.0123238	1	1	0.185592
C15orf16	chromosome 15 open reading frame 16	3	0	1	0	1	0.014076	1	0.202006
USP9Y	ubiquitin specific protease 9, Y-linked (fat facets-like, Drosophila)	3	1	0	0	0.014076	1	1	0.202006
XM_001125699		3	0	0	1	1	1	0.014076	0.202006
RFP2	ret finger protein 2	3	0	0	1	1	1	0.0158262	0.21747
FBXL7	F-box and leucine-rich repeat protein 7	3	0	1	0	1	0.0175743	1	0.232111
SMARCA3	SWI/SNF related, matrix associated, actin dependent regulator of chromatin, subfamily a, member 3	3	1	0	0	0.0175743	1	1	0.232111
BAP1	BRCA1 associated protein-1 (ubiquitin carboxy-terminal hydrolase)	3	0	1	0	1	0.0193203	1	0.246033
WHSC1L1	Wolf-Hirschhorn syndrome candidate 1-like 1	3	0	0	1	1	1	0.0193203	0.246033
WSB2	WD repeat and SOCS box-containing 2	3	1	0	0	0.0193203	1	1	0.246033
USP33	ubiquitin specific protease 33	3	1	0	0	0.0210643	1	1	0.259315
CUL2	cullin 2	3	0	1	0	1	0.0228061	1	0.272024
MGC5306	MGC5306	3	0	0	1	1	1	0.0228061	0.272024
USP37	ubiquitin specific protease 37	3	1	0	0	0.0228061	1	1	0.272024
NHLRC1	NHL repeat containing 1	3	0	1	0	1	0.0245459	1	0.284215
TRIM56	tripartite motif-containing 56	3	0	0	1	1	1	0.0245459	0.284215
FLJ14639	nuclear factor of activated T-cells, cytoplasmic, calcineurin-dependent 2 interacting protein	3	1	0	0	0.0262837	1	1	0.295935
OTUB1	OTU domain, ubiquitin aldehyde binding 1	3	0	1	0	1	0.0280194	1	0.307223
PHF8	PHD finger protein 8	3	0	0	1	1	1	0.0280194	0.307223
NICAL	NEDD9 interacting protein with calponin homology and LIM domains	3	0	1	0	1	0.0314845	1	0.328637
CBLB	Cas-Br-M (murine) ecotropic retroviral transforming sequence b	3	1	0	0	0.033214	1	1	0.338818
RNF10	ring finger protein 10	3	0	1	0	1	0.033214	1	0.338818
RNF2	ring finger protein 2	3	0	0	1	1	1	0.033214	0.338818
HOZFP	nuclear transcription factor, X-box binding-like 1	3	0	1	0	1	0.0349415	1	0.348681
XM_942392		3	0	0	1	1	1	0.0349415	0.348681
PIAS1	protein inhibitor of activated STAT, 1	3	0	1	0	1	0.0366668	1	0.358246
TRIM38	tripartite motif-containing 38	3	0	0	1	1	1	0.0366668	0.358246
USP16	ubiquitin specific protease 16	3	1	0	0	0.0366668	1	1	0.358246
BAZ1B	bromodomain adjacent to zinc finger domain, 1B	3	0	1	0	1	0.0383902	1	0.367532
BIRC2	baculoviral IAP repeat-containing 2	3	1	0	0	0.0435478	1	1	0.39387
LOC142678	zinc finger, ZZ type with ankyrin repeat domain 1	3	0	1	0	1	0.0435478	1	0.39387
SOCS7	suppressor of cytokine signaling 7	3	0	0	1	1	1	0.0435478	0.39387
CYLD	cylindromatosis (turban tumor syndrome)	3	1	0	0	0.0452629	1	1	0.402188
FBXO17	F-box protein 17	3	1	0	0	0.0469759	1	1	0.410296
BARD1	BRCA1 associated RING domain 1	3	0	1	0	1	0.0486869	1	0.418202
FBXL13	F-box and leucine-rich repeat protein 13	3	1	0	0	0.0486869	1	1	0.418202
RNF14	ring finger protein 14	3	1	0	0	0.0521027	1	1	0.433452
SSB4	SSB4	3	0	1	0	1	0.0521027	1	0.433452
MIR	membrane-associated ring finger (C3HC4) 8	3	0	1	0	1	0.0538076	1	0.440812
TRIM7	tripartite motif-containing 7	3	1	0	0	0.0538076	1	1	0.440812
NEURL	neuralized-like (Drosophila)	3	0	1	0	1	0.0555104	1	0.448006
FBXO9	F-box protein 9	3	0	0	1	1	1	0.0572112	0.45504
TRIM41	tripartite motif-containing 41	3	0	1	0	1	0.0572112	1	0.45504
XM_941950		3	1	0	0	0.0572112	1	1	0.45504
MID2	midline 2	3	1	0	0	0.0589099	1	1	0.461921
MYCBP2	MYC binding protein 2	3	0	1	0	1	0.0589099	1	0.461921
MYSM1	myb-like, SWIRM and MPN domains 1	3	0	1	0	1	0.0606066	1	0.468655
RNF18	tripartite motif-containing 49	3	0	0	1	1	1	0.0606066	0.468655
FBXL6	F-box and leucine-rich repeat protein 6	3	0	1	0	1	0.0623012	1	0.475248
FLJ30092	FLJ30092	3	0	0	1	1	1	0.0623012	0.475248
PIAS4	protein inhibitor of activated STAT, 4	3	0	1	0	1	0.0639938	1	0.481706
USP20	ubiquitin specific protease 20	3	0	0	1	1	1	0.0639938	0.481706
CHD5	chromodomain helicase DNA binding protein 5	3	0	1	0	1	0.0656843	1	0.488033
FBXO45	F-box protein 45	3	0	0	1	1	1	0.0656843	0.488033
NBR2	neighbor of BRCA1 gene 2	3	0	1	0	1	0.0673729	1	0.494234
RNF121	ring finger protein 121	3	0	1	0	1	0.0690594	1	0.500314
SUMO1	SMT3 suppressor of mif two 3 homolog 1 (yeast)	3	0	1	0	1	0.0707438	1	0.506276
DKFZP761H1710	DKFZP761H1710	3	0	0	1	1	1	0.0724262	0.512125
TRIM10	tripartite motif-containing 10	3	0	1	0	1	0.0724262	1	0.512125
BAZ1A	bromodomain adjacent to zinc finger domain, 1A	3	0	1	0	1	0.0741066	1	0.517865
LOC285498	LOC285498	3	0	0	1	1	1	0.0774613	0.52903
TRIM48	tripartite motif-containing 48	3	0	1	0	1	0.0774613	1	0.52903
FBXO30	F-box protein 30	3	0	1	0	1	0.0791356	1	0.534462
ATXN3	ataxin 3	3	0	1	0	1	0.0824781	1	0.545039
RNF8	ring finger protein (C3HC4 type) 8	3	0	0	1	1	1	0.0824781	0.545039
MKRN2	makorin, ring finger protein, 2	3	0	1	0	1	0.0841463	1	0.550191
FLJ45273	FLJ45273	3	0	1	0	1	0.0858125	1	0.555254
TTC3	tetratricopeptide repeat domain 3	3	0	0	1	1	1	0.0858125	0.555254
PIAS2	protein inhibitor of activated STAT, 2	3	0	0	1	1	1	0.0874767	0.560233
PRPF8	PRP8 pre-mRNA processing factor 8 homolog (yeast)	3	0	1	0	1	0.0874767	1	0.560233
BRCA1	breast cancer 1, early onset	3	0	1	0	1	0.0891389	1	0.565128
USP10	ubiquitin specific protease 10	3	0	0	1	1	1	0.0891389	0.565128
CISH	cytokine inducible SH2-containing protein	3	0	1	0	1	0.090799	1	0.569942
RNF5	ring finger protein 5	3	0	0	1	1	1	0.090799	0.569942
FBXO10	F-box protein 10	3	0	0	1	1	1	0.0924571	0.574678
FLJ36180	FLJ36180	3	0	1	0	1	0.0924571	1	0.574678
FLJ10520	ring finger and WD repeat domain 3	3	0	1	0	1	0.0941132	1	0.579337
SOCS6	suppressor of cytokine signaling 6	3	0	0	1	1	1	0.0941132	0.579337
BRAP	BRCA1 associated protein	3	0	0	1	1	1	0.0957673	0.583922
RNF153	membrane-associated ring finger (C3HC4) 5	3	0	1	0	1	0.0974194	1	0.588435
XM_001127692		3	0	0	1	1	1	0.0974194	0.588435
XM_497474		3	0	1	0	1	0.0990694	1	0.592877
ZNRF2	zinc and ring finger 2	3	0	0	1	1	1	0.100717	0.597249
GRCC9	GRCC9	3	0	1	0	1	0.102364	1	0.601555
NEDD4L	neural precursor cell expressed, developmentally down-regulated 4-like	3	0	0	1	1	1	0.102364	0.601555
TRIM36	tripartite motif-containing 36	3	0	0	1	1	1	0.104008	0.605796
ANKIB1	ankyrin repeat and IBR domain containing 1	3	0	0	1	1	1	0.10565	0.609972
MKRN1	makorin, ring finger protein, 1	3	0	1	0	1	0.10565	1	0.609972
EIF3S3	eukaryotic translation initiation factor 3, subunit 3 gamma, 40kDa	3	0	1	0	1	0.10729	1	0.614086
TRIM46	tripartite motif-containing 46	3	0	1	0	1	0.110564	1	0.622133
RCHY1	ring finger and CHY zinc finger domain containing 1	3	0	1	0	1	0.112198	1	0.626069
PIAS3	protein inhibitor of activated STAT, 3	3	0	1	0	1	0.11383	1	0.629948
HECTD2	HECT domain containing 2	3	0	1	0	1	0.11546	1	0.633771
FBXW11	F-box and WD-40 domain protein 11	3	0	1	0	1	0.121959	1	0.648533
FLJ10546	ring finger protein 184	3	0	1	0	1	0.123579	1	0.652097
FBXO6	F-box protein 6	3	0	1	0	1	0.126814	1	0.659079
HERC6	hect domain and RLD 6	3	0	1	0	1	0.128428	1	0.662499
ZNF364	zinc finger protein 364	3	0	1	0	1	0.13004	1	0.665874
FLJ34154	FLJ34154	3	0	1	0	1	0.13165	1	0.669203
RAG1	recombination activating gene 1	3	0	1	0	1	0.134864	1	0.675732
SKP2	S-phase kinase-associated protein 2 (p45)	3	0	1	0	1	0.136468	1	0.678932
CNOT4	CCR4-NOT transcription complex, subunit 4	3	0	1	0	1	0.13807	1	0.682091
FBXO39	F-box protein 39	3	0	1	0	1	0.13967	1	0.685209
USP3	ubiquitin specific protease 3	3	0	1	0	1	0.142864	1	0.691327
ASB14	ankyrin repeat and SOCS box-containing 14	3	0	1	0	1	0.144459	1	0.694328
MARCH4	membrane-associated ring finger (C3HC4) 4	3	0	0	0	1	1	1	1
AGTR1	angiotensin II receptor, type 1	3	0	0	0	1	1	1	1
AGTR2	angiotensin II receptor, type 2	3	0	0	0	1	1	1	1
AMFR	autocrine motility factor receptor	3	0	0	0	1	1	1	1
AMSH-LP	AMSH-LP	3	0	0	0	1	1	1	1
ANKRD9	ankyrin repeat domain 9	2	0	0	0	1	1	1	1
ARIH1	ariadne homolog, ubiquitin-conjugating enzyme E2 binding protein, 1 (Drosophila)	3	0	0	0	1	1	1	1
ARIH2	ariadne homolog 2 (Drosophila)	3	0	0	0	1	1	1	1
ASB1	ankyrin repeat and SOCS box-containing 1	3	0	0	0	1	1	1	1
ASB10	ankyrin repeat and SOCS box-containing 10	3	0	0	0	1	1	1	1
ASB11	ankyrin repeat and SOCS box-containing 11	3	0	0	0	1	1	1	1
ASB12	ankyrin repeat and SOCS box-containing 12	3	0	0	0	1	1	1	1
ASB13	ankyrin repeat and SOCS box-containing 13	3	0	0	0	1	1	1	1
ASB15	ankyrin repeat and SOCS box-containing 15	3	0	0	0	1	1	1	1
ASB16	ankyrin repeat and SOCS box-containing 16	3	0	0	0	1	1	1	1
ASB18	ankyrin repeat and SOCS box-containing 18	3	0	0	0	1	1	1	1
ASB2	ankyrin repeat and SOCS box-containing 2	3	0	0	0	1	1	1	1
ASB3	ankyrin repeat and SOCS box-containing 3	3	0	0	0	1	1	1	1
ASB4	ankyrin repeat and SOCS box-containing 4	3	0	0	0	1	1	1	1
ASB7	ankyrin repeat and SOCS box-containing 7	3	0	0	0	1	1	1	1
ASB8	ankyrin repeat and SOCS box-containing 8	3	0	0	0	1	1	1	1
ASB9	ankyrin repeat and SOCS box-containing 9	3	0	0	0	1	1	1	1
ATXN3L	ataxin 3-like	3	0	0	0	1	1	1	1
AXOT	membrane-associated ring finger (C3HC4) 7	3	0	0	0	1	1	1	1
BBAP	deltex 3-like (Drosophila)	3	0	0	0	1	1	1	1
BHC80	PHD finger protein 21A	3	0	0	0	1	1	1	1
BIA2	tripartite motif-containing 58	3	0	0	0	1	1	1	1
BIRC3	baculoviral IAP repeat-containing 3	3	0	0	0	1	1	1	1
BIRC4	baculoviral IAP repeat-containing 4	3	0	0	0	1	1	1	1
BIRC7	baculoviral IAP repeat-containing 7 (livin)	3	0	0	0	1	1	1	1
BIRC8	baculoviral IAP repeat-containing 8	3	0	0	0	1	1	1	1
BMI1	polycomb group ring finger 4	3	0	0	0	1	1	1	1
BTRC	beta-transducin repeat containing	3	0	0	0	1	1	1	1
C13orf22	chromosome 13 open reading frame 22	3	0	0	0	1	1	1	1
C16orf28	chromosome 16 open reading frame 28	3	0	0	0	1	1	1	1
C17orf27	chromosome 17 open reading frame 27	3	0	0	0	1	1	1	1
C6.1A	chromosome X open reading frame 53	3	0	0	0	1	1	1	1
C6orf133	ubiquitin protein ligase E3 component n-recognin 2	3	0	0	0	1	1	1	1
CAND2	cullin-associated and neddylation-dissociated 2 (putative)	3	0	0	0	1	1	1	1
CBL	Cas-Br-M (murine) ecotropic retroviral transforming sequence	3	0	0	0	1	1	1	1
CCNF	cyclin F	3	0	0	0	1	1	1	1
CGI-77	CGI-77	3	0	0	0	1	1	1	1
CGRRF1	cell growth regulator with ring finger domain 1	3	0	0	0	1	1	1	1
CHD3	chromodomain helicase DNA binding protein 3	3	0	0	0	1	1	1	1
CHD4	chromodomain helicase DNA binding protein 4	3	0	0	0	1	1	1	1
CHFR	checkpoint with forkhead and ring finger domains	3	0	0	0	1	1	1	1
COP1	ring finger and WD repeat domain 2	3	0	0	0	1	1	1	1
COPS5	COP9 constitutive photomorphogenic homolog subunit 5 (Arabidopsis)	3	0	0	0	1	1	1	1
COPS6	COP9 constitutive photomorphogenic homolog subunit 6 (Arabidopsis)	3	0	0	0	1	1	1	1
CUL1	cullin 1	3	0	0	0	1	1	1	1
CUL3	cullin 3	3	0	0	0	1	1	1	1
CUL4A	cullin 4A	3	0	0	0	1	1	1	1
CUL4B	cullin 4B	3	0	0	0	1	1	1	1
CUL5	cullin 5	3	0	0	0	1	1	1	1
CUL7	cullin 7	3	0	0	0	1	1	1	1
DKFZp547C195	DKFZp547C195	3	0	0	0	1	1	1	1
DKFZP564A022	ring finger protein 170	3	0	0	0	1	1	1	1
DKFZp761A052	DKFZp761A052	3	0	0	0	1	1	1	1
DKFZp761I2123	DKFZp761I2123	3	0	0	0	1	1	1	1
DPF1	D4, zinc and double PHD fingers family 1	3	0	0	0	1	1	1	1
DPF2	D4, zinc and double PHD fingers family 2	3	0	0	0	1	1	1	1
DTX1	deltex homolog 1 (Drosophila)	3	0	0	0	1	1	1	1
DTX2	deltex homolog 2 (Drosophila)	3	0	0	0	1	1	1	1
DTX3	deltex 3 homolog (Drosophila)	3	0	0	0	1	1	1	1
DTX4	deltex 4 homolog (Drosophila)	3	0	0	0	1	1	1	1
DUB3	DUB3	3	0	0	0	1	1	1	1
DZIP3	DZIP3	3	0	0	0	1	1	1	1
EDD	EDD	3	0	0	0	1	1	1	1
EIF3S5	eukaryotic translation initiation factor 3, subunit 5 epsilon, 47kDa	3	0	0	0	1	1	1	1
FBXL10	F-box and leucine-rich repeat protein 10	3	0	0	0	1	1	1	1
FBXL11	F-box and leucine-rich repeat protein 11	3	0	0	0	1	1	1	1
FBXL12	F-box and leucine-rich repeat protein 12	3	0	0	0	1	1	1	1
FBXL16	F-box and leucine-rich repeat protein 16	3	0	0	0	1	1	1	1
FBXL17	F-box and leucine-rich repeat protein 17	3	0	0	0	1	1	1	1
FBXL2	F-box and leucine-rich repeat protein 2	3	0	0	0	1	1	1	1
FBXL20	F-box and leucine-rich repeat protein 20	3	0	0	0	1	1	1	1
FBXL3	F-box and leucine-rich repeat protein 3	3	0	0	0	1	1	1	1
FBXL4	F-box and leucine-rich repeat protein 4	3	0	0	0	1	1	1	1
FBXL5	F-box and leucine-rich repeat protein 5	3	0	0	0	1	1	1	1
FBXL8	F-box and leucine-rich repeat protein 8	3	0	0	0	1	1	1	1
FBXO11	F-box protein 11	3	0	0	0	1	1	1	1
FBXO15	F-box protein 15	3	0	0	0	1	1	1	1
FBXO16	F-box protein 16	3	0	0	0	1	1	1	1
FBXO18	F-box protein, helicase, 18	3	0	0	0	1	1	1	1
FBXO2	F-box protein 2	3	0	0	0	1	1	1	1
FBXO21	F-box protein 21	3	0	0	0	1	1	1	1
FBXO22	F-box protein 22	3	0	0	0	1	1	1	1
FBXO23	transmembrane 4 superfamily member 17	3	0	0	0	1	1	1	1
FBXO24	F-box protein 24	3	0	0	0	1	1	1	1
FBXO25	F-box protein 25	3	0	0	0	1	1	1	1
FBXO27	F-box protein 27	3	0	0	0	1	1	1	1
FBXO28	F-box protein 28	3	0	0	0	1	1	1	1
FBXO3	F-box protein 3	3	0	0	0	1	1	1	1
FBXO31	F-box protein 31	3	0	0	0	1	1	1	1
FBXO32	F-box protein 32	3	0	0	0	1	1	1	1
FBXO33	F-box protein 33	3	0	0	0	1	1	1	1
FBXO34	F-box protein 34	3	0	0	0	1	1	1	1
FBXO36	F-box protein 36	3	0	0	0	1	1	1	1
FBXO38	F-box protein 38	3	0	0	0	1	1	1	1
FBXO4	F-box protein 4	3	0	0	0	1	1	1	1
FBXO40	F-box protein 40	3	0	0	0	1	1	1	1
FBXO41	F-box protein 41	3	0	0	0	1	1	1	1
FBXO43	F-box protein 43	3	0	0	0	1	1	1	1
FBXO44	F-box protein 44	3	0	0	0	1	1	1	1
FBXO47	FBXO47	3	0	0	0	1	1	1	1
FBXO5	F-box protein 5	3	0	0	0	1	1	1	1
FBXO7	F-box protein 7	3	0	0	0	1	1	1	1
FBXO8	F-box protein 8	3	0	0	0	1	1	1	1
FBXW10	F-box and WD-40 domain protein 10	3	0	0	0	1	1	1	1
FBXW12	F-box and WD-40 domain protein 12	3	0	0	0	1	1	1	1
FBXW2	F-box and WD-40 domain protein 2	3	0	0	0	1	1	1	1
FBXW5	F-box and WD-40 domain protein 5	3	0	0	0	1	1	1	1
FBXW7	F-box and WD-40 domain protein 7 (archipelago homolog, Drosophila)	3	0	0	0	1	1	1	1
FBXW8	F-box and WD-40 domain protein 8	3	0	0	0	1	1	1	1
FBXW9	F-box and WD-40 domain protein 9	3	0	0	0	1	1	1	1
FLJ10597	FLJ10597	3	0	0	0	1	1	1	1
FLJ10759	tripartite motif-containing 62	3	0	0	0	1	1	1	1
FLJ12875	FLJ12875	3	0	0	0	1	1	1	1
FLJ14981	FLJ14981	3	0	0	0	1	1	1	1
FLJ20225	ring finger protein 186	3	0	0	0	1	1	1	1
FLJ20315	FLJ20315	3	0	0	0	1	1	1	1
FLJ20668	membrane-associated ring finger (C3HC4) 1	3	0	0	0	1	1	1	1
FLJ21156	FLJ21156	3	0	0	0	1	1	1	1
FLJ23749	FLJ23749	3	0	0	0	1	1	1	1
FLJ25735	zinc finger protein 645	3	0	0	0	1	1	1	1
FLJ25831	FLJ25831	3	0	0	0	1	1	1	1
FLJ30626	ubiquitin specific protease 43	3	0	0	0	1	1	1	1
FLJ31951	FLJ31951	3	0	0	0	1	1	1	1
FLJ32785	DC-STAMP domain containing 1	3	0	0	0	1	1	1	1
FLJ35757	FLJ35757	3	0	0	0	1	1	1	1
FLJ35794	ring finger protein 168	3	0	0	0	1	1	1	1
FLJ38628	ring finger protein 185	3	0	0	0	1	1	1	1
FLJ46380	FLJ46380	3	0	0	0	1	1	1	1
HACE1	HECT domain and ankyrin repeat containing, E3 ubiquitin protein ligase 1	3	0	0	0	1	1	1	1
HECW2	HECT, C2 and WW domain containing E3 ubiquitin protein ligase 2	3	0	0	0	1	1	1	1
HERC1	hect (homologous to the E6-AP (UBE3A) carboxyl terminus) domain and RCC1 (CHC1)-like domain (RLD) 1	3	0	0	0	1	1	1	1
HERC2	hect domain and RLD 2	3	0	0	0	1	1	1	1
HERC3	hect domain and RLD 3	3	0	0	0	1	1	1	1
HERC4	hect domain and RLD 4	3	0	0	0	1	1	1	1
HERC5	hect domain and RLD 5	3	0	0	0	1	1	1	1
HSHIN1	HSHIN1	3	0	0	0	1	1	1	1
IBRDC1	IBR domain containing 1	3	0	0	0	1	1	1	1
ISGF3G	interferon-stimulated transcription factor 3, gamma 48kDa	3	0	0	0	1	1	1	1
KIAA0063	KIAA0063	3	0	0	0	1	1	1	1
KIAA0182	KIAA0182	3	0	0	0	1	1	1	1
KIAA0804	KIAA0804	3	0	0	0	1	1	1	1
KIAA1333	KIAA1333	3	0	0	0	1	1	1	1
KIAA1542	KIAA1542	3	0	0	0	1	1	1	1
KIAA1972	KIAA1972	3	0	0	0	1	1	1	1
KIAA2024	zinc finger protein 650	3	0	0	0	1	1	1	1
LMO7	LIM domain 7	3	0	0	0	1	1	1	1
LNX	ligand of numb-protein X	3	0	0	0	1	1	1	1
LNX2	ligand of numb-protein X 2	3	0	0	0	1	1	1	1
LOC113828	LOC113828	3	0	0	0	1	1	1	1
LOC117584	LOC117584	3	0	0	0	1	1	1	1
LOC146310	ring finger protein 151	3	0	0	0	1	1	1	1
LOC200312	-	3	0	0	0	1	1	1	1
LOC201292	tripartite motif-containing 65	3	0	0	0	1	1	1	1
LOC285533	ring finger protein 175	3	0	0	0	1	1	1	1
LOC285671	ring finger protein 180	3	0	0	0	1	1	1	1
LOC340571	-	3	0	0	0	1	1	1	1
LOC442247	-	3	0	0	0	1	1	1	1
LOC493829	LOC493829	3	0	0	0	1	1	1	1
LOC51136	LOC51136	3	0	0	0	1	1	1	1
LOC51255	LOC51255	3	0	0	0	1	1	1	1
LOC51257	membrane-associated ring finger (C3HC4) 2	3	0	0	0	1	1	1	1
LOC92979	membrane-associated ring finger (C3HC4) 9	3	0	0	0	1	1	1	1
LRRC29	leucine rich repeat containing 29	3	0	0	0	1	1	1	1
LRSAM1	leucine rich repeat and sterile alpha motif containing 1	3	0	0	0	1	1	1	1
MAP3K1	mitogen-activated protein kinase kinase kinase 1	3	0	0	0	1	1	1	1
MDM2	Mdm2, transformed 3T3 cell double minute 2, p53 binding protein (mouse)	3	0	0	0	1	1	1	1
MDM4	Mdm4, transformed 3T3 cell double minute 4, p53 binding protein (mouse)	3	0	0	0	1	1	1	1
MGC11279	F-box and leucine-rich repeat protein 15	3	0	0	0	1	1	1	1
MGC14793	ubiquitin specific protease 45	3	0	0	0	1	1	1	1
MGC20741	ubiquitin specific protease 49	3	0	0	0	1	1	1	1
MGC33993	ring finger protein 182	3	0	0	0	1	1	1	1
MGC4734	ring finger protein 183	3	0	0	0	1	1	1	1
MIB1	mindbomb homolog 1 (Drosophila)	3	0	0	0	1	1	1	1
MID1	midline 1 (Opitz/BBB syndrome)	3	0	0	0	1	1	1	1
MKRN3	makorin, ring finger protein, 3	3	0	0	0	1	1	1	1
MLL2	myeloid/lymphoid or mixed-lineage leukemia 2	3	0	0	0	1	1	1	1
MLL3	myeloid/lymphoid or mixed-lineage leukemia 3	3	0	0	0	1	1	1	1
MNAB	membrane associated DNA binding protein	3	0	0	0	1	1	1	1
MNAT1	menage a trois 1 (CAK assembly factor)	3	0	0	0	1	1	1	1
MYLIP	myosin regulatory light chain interacting protein	3	0	0	0	1	1	1	1
MYST3	MYST histone acetyltransferase (monocytic leukemia) 3	3	0	0	0	1	1	1	1
NDFIP1	Nedd4 family interacting protein 1	3	0	0	0	1	1	1	1
NDFIP2	Nedd4 family interacting protein 2	3	0	0	0	1	1	1	1
NEDD4	neural precursor cell expressed, developmentally down-regulated 4	3	0	0	0	1	1	1	1
NEDL1	HECT, C2 and WW domain containing E3 ubiquitin protein ligase 1	3	0	0	0	1	1	1	1
NFX1	nuclear transcription factor, X-box binding 1	3	0	0	0	1	1	1	1
NM_152326		1	0	0	0	1	1	1	1
NSE1	non-SMC element 1 homolog (S. cerevisiae)	3	0	0	0	1	1	1	1
NSPC1	polycomb group ring finger 1	3	0	0	0	1	1	1	1
NYD-SP11	NYD-SP11	3	0	0	0	1	1	1	1
OTUB2	OTU domain, ubiquitin aldehyde binding 2	3	0	0	0	1	1	1	1
OTUD1	OTU domain containing 1	3	0	0	0	1	1	1	1
PARC	PARC	3	0	0	0	1	1	1	1
PDZRN3	PDZ domain containing RING finger 3	3	0	0	0	1	1	1	1
PDZRN4	PDZ domain containing RING finger 4	3	0	0	0	1	1	1	1
PEX10	peroxisome biogenesis factor 10	3	0	0	0	1	1	1	1
PHF2	PHD finger protein 2	3	0	0	0	1	1	1	1
PHF7	PHD finger protein 7	3	0	0	0	1	1	1	1
PJA1	praja 1	3	0	0	0	1	1	1	1
PJA2	praja 2, RING-H2 motif containing	3	0	0	0	1	1	1	1
PML	promyelocytic leukemia	3	0	0	0	1	1	1	1
PRP19	PRP19/PSO4 homolog (S. cerevisiae)	3	0	0	0	1	1	1	1
PXMP3	peroxisomal membrane protein 3, 35kDa (Zellweger syndrome)	3	0	0	0	1	1	1	1
RAD18	RAD18 homolog (S. cerevisiae)	3	0	0	0	1	1	1	1
RAI17	retinoic acid induced 17	3	0	0	0	1	1	1	1
RAPSN	receptor-associated protein of the synapse, 43kD	3	0	0	0	1	1	1	1
RBBP6	retinoblastoma binding protein 6	3	0	0	0	1	1	1	1
RBX1	ring-box 1	3	0	0	0	1	1	1	1
RC3H1	ring finger and CCCH-type zinc finger domains 1	3	0	0	0	1	1	1	1
RFP	ret finger protein	3	0	0	0	1	1	1	1
RFPL1	ret finger protein-like 1	3	0	0	0	1	1	1	1
RFPL2	ret finger protein-like 2	3	0	0	0	1	1	1	1
RFPL3	ret finger protein-like 3	3	0	0	0	1	1	1	1
RING1	ring finger protein 1	3	0	0	0	1	1	1	1
RKHD1	ring finger and KH domain containing 1	3	0	0	0	1	1	1	1
RKHD2	ring finger and KH domain containing 2	3	0	0	0	1	1	1	1
RKHD3	ring finger and KH domain containing 3	3	0	0	0	1	1	1	1
RNF103	ring finger protein 103	3	0	0	0	1	1	1	1
RNF11	ring finger protein 11	3	0	0	0	1	1	1	1
RNF110	polycomb group ring finger 2	3	0	0	0	1	1	1	1
RNF12	ring finger protein 12	3	0	0	0	1	1	1	1
RNF122	ring finger protein 122	3	0	0	0	1	1	1	1
RNF123	ring finger protein 123	3	0	0	0	1	1	1	1
RNF125	ring finger protein 125	3	0	0	0	1	1	1	1
RNF126	ring finger protein 126	3	0	0	0	1	1	1	1
RNF127	ring finger protein 127	3	0	0	0	1	1	1	1
RNF128	ring finger protein 128	3	0	0	0	1	1	1	1
RNF129	tripartite motif-containing 60	3	0	0	0	1	1	1	1
RNF13	ring finger protein 13	3	0	0	0	1	1	1	1
RNF130	ring finger protein 130	3	0	0	0	1	1	1	1
RNF133	ring finger protein 133	3	0	0	0	1	1	1	1
RNF134	polycomb group ring finger 6	3	0	0	0	1	1	1	1
RNF135	ring finger protein 135	3	0	0	0	1	1	1	1
RNF137	tripartite motif-containing 68	3	0	0	0	1	1	1	1
RNF138	ring finger protein 138	3	0	0	0	1	1	1	1
RNF139	ring finger protein 139	3	0	0	0	1	1	1	1
RNF141	ring finger protein 141	3	0	0	0	1	1	1	1
RNF144	ring finger protein 144	3	0	0	0	1	1	1	1
RNF146	ring finger protein 146	3	0	0	0	1	1	1	1
RNF148	ring finger protein 148	3	0	0	0	1	1	1	1
RNF149	ring finger protein 149	3	0	0	0	1	1	1	1
RNF150	ring finger protein 150	3	0	0	0	1	1	1	1
RNF152	ring finger protein 152	3	0	0	0	1	1	1	1
RNF157	ring finger protein 157	3	0	0	0	1	1	1	1
RNF159	polycomb group ring finger 5	3	0	0	0	1	1	1	1
RNF166	ring finger protein 166	3	0	0	0	1	1	1	1
RNF167	ring finger protein 167	3	0	0	0	1	1	1	1
RNF17	ring finger protein 17	3	0	0	0	1	1	1	1
RNF20	ring finger protein 20	3	0	0	0	1	1	1	1
RNF24	ring finger protein 24	3	0	0	0	1	1	1	1
RNF25	ring finger protein 25	3	0	0	0	1	1	1	1
RNF26	ring finger protein 26	3	0	0	0	1	1	1	1
RNF28	tripartite motif-containing 63	3	0	0	0	1	1	1	1
RNF29	tripartite motif-containing 55	3	0	0	0	1	1	1	1
RNF3	polycomb group ring finger 3	3	0	0	0	1	1	1	1
RNF30	tripartite motif-containing 54	3	0	0	0	1	1	1	1
RNF32	ring finger protein 32	3	0	0	0	1	1	1	1
RNF34	ring finger protein 34	3	0	0	0	1	1	1	1
RNF36	ring finger protein 36	3	0	0	0	1	1	1	1
RNF38	ring finger protein 38	3	0	0	0	1	1	1	1
RNF39	ring finger protein 39	3	0	0	0	1	1	1	1
RNF4	ring finger protein 4	3	0	0	0	1	1	1	1
RNF40	ring finger protein 40	3	0	0	0	1	1	1	1
RNF41	ring finger protein 41	3	0	0	0	1	1	1	1
RNF44	ring finger protein 44	3	0	0	0	1	1	1	1
RNF6	ring finger protein (C3H2C3 type) 6	3	0	0	0	1	1	1	1
RNF7	ring finger protein 7	3	0	0	0	1	1	1	1
RUFY1	RUN and FYVE domain containing 1	3	0	0	0	1	1	1	1
SAE1	SAE1	3	0	0	0	1	1	1	1
SENP1	SUMO1/sentrin specific protease 1	3	0	0	0	1	1	1	1
SENP2	SUMO1/sentrin/SMT3 specific protease 2	3	0	0	0	1	1	1	1
SENP3	SUMO1/sentrin/SMT3 specific protease 3	3	0	0	0	1	1	1	1
SENP5	SUMO1/sentrin specific protease 5	3	0	0	0	1	1	1	1
SENP6	SUMO1/sentrin specific protease 6	3	0	0	0	1	1	1	1
SENP8	SUMO/sentrin specific protease family member 8	3	0	0	0	1	1	1	1
SH3MD2	SH3 multiple domains 2	3	0	0	0	1	1	1	1
SH3RF2	SH3 domain containing ring finger 2	3	0	0	0	1	1	1	1
SHFM3	split hand/foot malformation (ectrodactyly) type 3	3	0	0	0	1	1	1	1
SHPRH	SNF2 histone linker PHD RING helicase	3	0	0	0	1	1	1	1
SIAH1	seven in absentia homolog 1 (Drosophila)	3	0	0	0	1	1	1	1
SIAH2	seven in absentia homolog 2 (Drosophila)	3	0	0	0	1	1	1	1
SKP1A	S-phase kinase-associated protein 1A (p19A)	3	0	0	0	1	1	1	1
SMURF2	SMAD specific E3 ubiquitin protein ligase 2	3	0	0	0	1	1	1	1
SOCS1	suppressor of cytokine signaling 1	3	0	0	0	1	1	1	1
SOCS2	suppressor of cytokine signaling 2	3	0	0	0	1	1	1	1
SOCS3	suppressor of cytokine signaling 3	3	0	0	0	1	1	1	1
SOCS4	suppressor of cytokine signaling 4	3	0	0	0	1	1	1	1
SOCS5	suppressor of cytokine signaling 5	3	0	0	0	1	1	1	1
SSA1	tripartite motif-containing 21	3	0	0	0	1	1	1	1
SSB1	SSB1	3	0	0	0	1	1	1	1
SSB3	SSB3	3	0	0	0	1	1	1	1
STAMBP	STAM binding protein	3	0	0	0	1	1	1	1
STUB1	STIP1 homology and U-box containing protein 1	3	0	0	0	1	1	1	1
SUGT1	SGT1, suppressor of G2 allele of SKP1 (S. cerevisiae)	3	0	0	0	1	1	1	1
SUMO2	SMT3 suppressor of mif two 3 homolog 2 (yeast)	3	0	0	0	1	1	1	1
SUMO3	SMT3 suppressor of mif two 3 homolog 3 (yeast)	3	0	0	0	1	1	1	1
SUMO4	SMT3 suppressor of mif two 3 homolog 4 (yeast)	3	0	0	0	1	1	1	1
SYVN1	synovial apoptosis inhibitor 1, synoviolin	3	0	0	0	1	1	1	1
TEB4	membrane-associated ring finger (C3HC4) 6	3	0	0	0	1	1	1	1
TIF1	transcriptional intermediary factor 1	3	0	0	0	1	1	1	1
TIP120A	cullin-associated and neddylation-dissociated 1	3	0	0	0	1	1	1	1
TNFAIP3	tumor necrosis factor, alpha-induced protein 3	3	0	0	0	1	1	1	1
TOPORS	topoisomerase I binding, arginine/serine-rich	3	0	0	0	1	1	1	1
TRAF4	TNF receptor-associated factor 4	3	0	0	0	1	1	1	1
TRAF5	TNF receptor-associated factor 5	3	0	0	0	1	1	1	1
TRAF6	TNF receptor-associated factor 6	3	0	0	0	1	1	1	1
TRAF7	TNF receptor-associated factor 7	3	0	0	0	1	1	1	1
TRIM11	tripartite motif-containing 11	3	0	0	0	1	1	1	1
TRIM17	tripartite motif-containing 17	3	0	0	0	1	1	1	1
TRIM2	tripartite motif-containing 2	3	0	0	0	1	1	1	1
TRIM22	tripartite motif-containing 22	3	0	0	0	1	1	1	1
TRIM23	tripartite motif-containing 23	3	0	0	0	1	1	1	1
TRIM25	tripartite motif-containing 25	3	0	0	0	1	1	1	1
TRIM26	tripartite motif-containing 26	3	0	0	0	1	1	1	1
TRIM28	tripartite motif-containing 28	3	0	0	0	1	1	1	1
TRIM3	tripartite motif-containing 3	3	0	0	0	1	1	1	1
TRIM31	tripartite motif-containing 31	3	0	0	0	1	1	1	1
TRIM32	tripartite motif-containing 32	3	0	0	0	1	1	1	1
TRIM33	tripartite motif-containing 33	3	0	0	0	1	1	1	1
TRIM35	tripartite motif-containing 35	3	0	0	0	1	1	1	1
TRIM37	tripartite motif-containing 37	3	0	0	0	1	1	1	1
TRIM39	tripartite motif-containing 39	3	0	0	0	1	1	1	1
TRIM4	tripartite motif-containing 4	3	0	0	0	1	1	1	1
TRIM40	tripartite motif-containing 40	3	0	0	0	1	1	1	1
TRIM42	tripartite motif-containing 42	3	0	0	0	1	1	1	1
TRIM43	tripartite motif-containing 43	3	0	0	0	1	1	1	1
TRIM45	tripartite motif-containing 45	3	0	0	0	1	1	1	1
TRIM47	tripartite motif-containing 47	3	0	0	0	1	1	1	1
TRIM5	tripartite motif-containing 5	3	0	0	0	1	1	1	1
TRIM50A	tripartite motif-containing 50A	3	0	0	0	1	1	1	1
TRIM52	tripartite motif-containing 52	3	0	0	0	1	1	1	1
TRIM59	tripartite motif-containing 59	3	0	0	0	1	1	1	1
TRIM6	tripartite motif-containing 6	3	0	0	0	1	1	1	1
TRIM61	tripartite motif-containing 61	3	0	0	0	1	1	1	1
TRIM8	tripartite motif-containing 8	3	0	0	0	1	1	1	1
TRIM9	tripartite motif-containing 9	3	0	0	0	1	1	1	1
TRIP	TRIP	3	0	0	0	1	1	1	1
UBCE7IP5	U-box domain containing 5	3	0	0	0	1	1	1	1
UBE4A	ubiquitination factor E4A (UFD2 homolog, yeast)	3	0	0	0	1	1	1	1
UBE4B	ubiquitination factor E4B (UFD2 homolog, yeast)	3	0	0	0	1	1	1	1
UCHL1	ubiquitin carboxyl-terminal esterase L1 (ubiquitin thiolesterase)	3	0	0	0	1	1	1	1
UCHL3	ubiquitin carboxyl-terminal esterase L3 (ubiquitin thiolesterase)	3	0	0	0	1	1	1	1
UCHL5	ubiquitin carboxyl-terminal hydrolase L5	3	0	0	0	1	1	1	1
UHRF1	ubiquitin-like, containing PHD and RING finger domains, 1	3	0	0	0	1	1	1	1
UHRF2	ubiquitin-like, containing PHD and RING finger domains, 2	3	0	0	0	1	1	1	1
USP1	ubiquitin specific protease 1	3	0	0	0	1	1	1	1
USP11	ubiquitin specific protease 11	3	0	0	0	1	1	1	1
USP12	ubiquitin specific protease 12	3	0	0	0	1	1	1	1
USP13	ubiquitin specific protease 13 (isopeptidase T-3)	3	0	0	0	1	1	1	1
USP14	ubiquitin specific protease 14 (tRNA-guanine transglycosylase)	3	0	0	0	1	1	1	1
USP15	ubiquitin specific protease 15	3	0	0	0	1	1	1	1
USP18	ubiquitin specific protease 18	3	0	0	0	1	1	1	1
USP19	ubiquitin specific protease 19	3	0	0	0	1	1	1	1
USP2	ubiquitin specific protease 2	3	0	0	0	1	1	1	1
USP21	ubiquitin specific protease 21	3	0	0	0	1	1	1	1
USP22	ubiquitin specific protease 22	3	0	0	0	1	1	1	1
USP24	ubiquitin specific protease 24	3	0	0	0	1	1	1	1
USP25	ubiquitin specific protease 25	3	0	0	0	1	1	1	1
USP26	ubiquitin specific protease 26	3	0	0	0	1	1	1	1
USP27X	ubiquitin specific peptidase 27, X-linked	3	0	0	0	1	1	1	1
USP28	ubiquitin specific protease 28	3	0	0	0	1	1	1	1
USP29	ubiquitin specific protease 29	3	0	0	0	1	1	1	1
USP30	ubiquitin specific protease 30	3	0	0	0	1	1	1	1
USP31	ubiquitin specific protease 31	3	0	0	0	1	1	1	1
USP32	ubiquitin specific protease 32	3	0	0	0	1	1	1	1
USP34	ubiquitin specific protease 34	3	0	0	0	1	1	1	1
USP35	ubiquitin specific protease 35	3	0	0	0	1	1	1	1
USP36	ubiquitin specific protease 36	3	0	0	0	1	1	1	1
USP38	ubiquitin specific protease 38	3	0	0	0	1	1	1	1
USP39	ubiquitin specific protease 39	3	0	0	0	1	1	1	1
USP4	ubiquitin specific protease 4 (proto-oncogene)	3	0	0	0	1	1	1	1
USP40	ubiquitin specific protease 40	3	0	0	0	1	1	1	1
USP42	ubiquitin specific protease 42	3	0	0	0	1	1	1	1
USP44	ubiquitin specific protease 44	3	0	0	0	1	1	1	1
USP46	ubiquitin specific protease 46	3	0	0	0	1	1	1	1
USP47	ubiquitin specific protease 47	3	0	0	0	1	1	1	1
USP48	ubiquitin specific protease 48	3	0	0	0	1	1	1	1
USP50	ubiquitin specific protease 50	3	0	0	0	1	1	1	1
USP51	ubiquitin specific protease 51	3	0	0	0	1	1	1	1
USP52	ubiquitin specific protease 52	3	0	0	0	1	1	1	1
USP54	ubiquitin specific protease 54	3	0	0	0	1	1	1	1
USP6	ubiquitin specific protease 6 (Tre-2 oncogene)	3	0	0	0	1	1	1	1
USP7	ubiquitin specific protease 7 (herpes virus-associated)	3	0	0	0	1	1	1	1
USP8	ubiquitin specific protease 8	3	0	0	0	1	1	1	1
VCIP135	valosin containing protein (p97)/p47 complex interacting protein 1	3	0	0	0	1	1	1	1
VHL	von Hippel-Lindau tumor suppressor	3	0	0	0	1	1	1	1
VPS11	vacuolar protein sorting 11 (yeast)	3	0	0	0	1	1	1	1
VPS41	vacuolar protein sorting 41 (yeast)	3	0	0	0	1	1	1	1
WDSAM1	WD repeat and SAM domain containing 1	3	0	0	0	1	1	1	1
WHSC1	Wolf-Hirschhorn syndrome candidate 1	3	0	0	0	1	1	1	1
WWP2	WW domain containing E3 ubiquitin protein ligase 2	3	0	0	0	1	1	1	1
XM_001128769		3	0	0	0	1	1	1	1
XM_001129599		3	0	0	0	1	1	1	1
XM_001133215		3	0	0	0	1	1	1	1
XM_926060		3	0	0	0	1	1	1	1
XM_928820		3	0	0	0	1	1	1	1
XM_929103		3	0	0	0	1	1	1	1
XM_940186		3	0	0	0	1	1	1	1
XM_940552		3	0	0	0	1	1	1	1
XM_941360		3	0	0	0	1	1	1	1
YOD1	YOD1 OTU deubiquinating enzyme 1 homolog ( yeast)	3	0	0	0	1	1	1	1
ZA20D1	zinc finger, A20 domain containing 1	3	0	0	0	1	1	1	1
ZNF179	zinc finger protein 179	3	0	0	0	1	1	1	1
ZNF183	zinc finger protein 183 (RING finger, C3HC4 type)	3	0	0	0	1	1	1	1
ZNF183L1	zinc finger protein 183-like 1	3	0	0	0	1	1	1	1
ZNF294	zinc finger protein 294	3	0	0	0	1	1	1	1
ZNF313	zinc finger protein 313	3	0	0	0	1	1	1	1
ZNF598	zinc finger protein 598	3	0	0	0	1	1	1	1
ZNRF1	zinc and ring finger 1	3	0	0	0	1	1	1	1
ZNRF3	zinc and ring finger 3	3	0	0	0	1	1	1	1
ZNRF4	zinc and ring finger 4	3	0	0	0	1	1	1	1
ZRANB1	zinc finger, RAN-binding domain containing 1	3	0	0	0	1	1	1	1
ZSWIM2	zinc finger, SWIM domain containing 2	3	0	0	0	1	1	1	1
